# Supplementary material for: The misuse of distributional assumptions in functional class scoring gene-set and pathway analysis
Source: G3 (Bethesda). 2021 Oct 25;12(1):jkab365. doi: 10.1093/g3journal/jkab365 (PMC8728032; doi:10.1093/g3journal/jkab365)
Supplement: jkab365_Supplementary_FileS2 [file jkab365_supplementary_files2.zip]

Archive with 1 entries (1 files):
- jkab365_Supplementary_FileS2.r
